# Supplementary material for: 3D Object-Based Card-Sorting: A Method for Eliciting Multimodal Reasoning in Chemistry
Source: J Chem Educ. 2025 Oct 3;102(10):4243–54. doi: 10.1021/acs.jchemed.5c00638 (PMC12529958; doi:10.1021/acs.jchemed.5c00638)
Supplement: Supplementary file 1 [file ed5c00638_si_001.zip]

Archive with 2 entries (2 files):
- Molecule Sorting Task_SuppInfo.pptx
- __MACOSX/._Molecule Sorting Task_SuppInfo.pptx
