# Supplementary material for: 3D Object-Based Card-Sorting: A Method for Eliciting Multimodal Reasoning in Chemistry
Source: J Chem Educ. 2025 Oct 3;102(10):4243–54. doi: 10.1021/acs.jchemed.5c00638 (PMC12529958; doi:10.1021/acs.jchemed.5c00638)
Supplement: Supplementary file 2 [file ed5c00638_si_002.zip]

Archive with 54 entries (53 files):
- PDB Files for 3D Printing and Rendering/
- __MACOSX/._PDB Files for 3D Printing and Rendering
- PDB Files for 3D Printing and Rendering/mol11.pdb
- __MACOSX/PDB Files for 3D Printing and Rendering/._mol11.pdb
- PDB Files for 3D Printing and Rendering/mol7.pdb
- __MACOSX/PDB Files for 3D Printing and Rendering/._mol7.pdb
- PDB Files for 3D Printing and Rendering/mol6.pdb
- __MACOSX/PDB Files for 3D Printing and Rendering/._mol6.pdb
- PDB Files for 3D Printing and Rendering/mol10.pdb
- __MACOSX/PDB Files for 3D Printing and Rendering/._mol10.pdb
- PDB Files for 3D Printing and Rendering/mol12.pdb
- __MACOSX/PDB Files for 3D Printing and Rendering/._mol12.pdb
- PDB Files for 3D Printing and Rendering/mol4.pdb
- __MACOSX/PDB Files for 3D Printing and Rendering/._mol4.pdb
- PDB Files for 3D Printing and Rendering/mol5.pdb
- __MACOSX/PDB Files for 3D Printing and Rendering/._mol5.pdb
- PDB Files for 3D Printing and Rendering/mol13.pdb
- __MACOSX/PDB Files for 3D Printing and Rendering/._mol13.pdb
- PDB Files for 3D Printing and Rendering/mol17.pdb
- __MACOSX/PDB Files for 3D Printing and Rendering/._mol17.pdb
- PDB Files for 3D Printing and Rendering/mol1.pdb
- __MACOSX/PDB Files for 3D Printing and Rendering/._mol1.pdb
- PDB Files for 3D Printing and Rendering/mol16.pdb
- __MACOSX/PDB Files for 3D Printing and Rendering/._mol16.pdb
- PDB Files for 3D Printing and Rendering/mol14.pdb
- __MACOSX/PDB Files for 3D Printing and Rendering/._mol14.pdb
- PDB Files for 3D Printing and Rendering/mol2.pdb
- __MACOSX/PDB Files for 3D Printing and Rendering/._mol2.pdb
- PDB Files for 3D Printing and Rendering/mol3.pdb
- __MACOSX/PDB Files for 3D Printing and Rendering/._mol3.pdb
- PDB Files for 3D Printing and Rendering/mol15.pdb
- __MACOSX/PDB Files for 3D Printing and Rendering/._mol15.pdb
- PDB Files for 3D Printing and Rendering/README_AuthorInfo.rtf
- __MACOSX/PDB Files for 3D Printing and Rendering/._README_AuthorInfo.rtf
- PDB Files for 3D Printing and Rendering/mol18.pdb
- __MACOSX/PDB Files for 3D Printing and Rendering/._mol18.pdb
- PDB Files for 3D Printing and Rendering/mol24.pdb
- __MACOSX/PDB Files for 3D Printing and Rendering/._mol24.pdb
- PDB Files for 3D Printing and Rendering/mol25.pdb
- __MACOSX/PDB Files for 3D Printing and Rendering/._mol25.pdb
- PDB Files for 3D Printing and Rendering/mol19.pdb
- __MACOSX/PDB Files for 3D Printing and Rendering/._mol19.pdb
- PDB Files for 3D Printing and Rendering/mol22.pdb
- __MACOSX/PDB Files for 3D Printing and Rendering/._mol22.pdb
- PDB Files for 3D Printing and Rendering/mol8.pdb
- __MACOSX/PDB Files for 3D Printing and Rendering/._mol8.pdb
- PDB Files for 3D Printing and Rendering/mol9.pdb
- __MACOSX/PDB Files for 3D Printing and Rendering/._mol9.pdb
- PDB Files for 3D Printing and Rendering/mol23.pdb
- __MACOSX/PDB Files for 3D Printing and Rendering/._mol23.pdb
- PDB Files for 3D Printing and Rendering/mol21.pdb
- __MACOSX/PDB Files for 3D Printing and Rendering/._mol21.pdb
- PDB Files for 3D Printing and Rendering/mol20.pdb
- __MACOSX/PDB Files for 3D Printing and Rendering/._mol20.pdb
