# Supplementary material for: 3D Object-Based Card-Sorting: A Method for Eliciting Multimodal Reasoning in Chemistry
Source: J Chem Educ. 2025 Oct 3;102(10):4243–54. doi: 10.1021/acs.jchemed.5c00638 (PMC12529958; doi:10.1021/acs.jchemed.5c00638)
Supplement: Supplementary file 2 [file ed5c00638_si_002.zip › PDB Files for 3D Printing and Rendering/mol11.pdb]

REMARK   This PDB file was created by CS Chem3D.
SEQRES   1      1  GRP
HETATM    1  C   GRP     1       0.233   1.315  -0.401                      C 
HETATM    2  C   GRP     1      -0.499   0.456  -1.220                      C 
HETATM    3  C   GRP     1      -0.233  -1.315   0.401                      C 
HETATM    4  C   GRP     1       0.732   0.860   0.819                      C 
HETATM    5  C   GRP     1       0.499  -0.456   1.220                      C 
HETATM    6  C   GRP     1      -0.732  -0.860  -0.819                      C 
HETATM    7  H   GRP     1       0.416   2.353  -0.718                      H 
HETATM    8  H   GRP     1      -0.722   1.829  -2.509                      H 
HETATM    9  H   GRP     1      -0.980  -3.031   0.097                      H 
HETATM   10  O   GRP     1      -0.459  -2.593   0.791                      O 
HETATM   11  O   GRP     1       1.442   1.695   1.615                      O 
HETATM   12  H   GRP     1       1.702   1.203   2.412                      H 
HETATM   13  O   GRP     1      -0.983   0.898  -2.406                      O 
HETATM   14  H   GRP     1       0.892  -0.815   2.183                      H 
HETATM   15  H   GRP     1      -1.309  -1.538  -1.465                      H 
TER
CONECT    1    4    2    7
CONECT    2    6    1   13
CONECT    3    6    5   10
CONECT    4    1    5   11
CONECT    5    4    3   14
CONECT    6    2    3   15
CONECT    7    1
CONECT    8   13
CONECT    9   10
CONECT   10    9    3
CONECT   11   12    4
CONECT   12   11
CONECT   13    2    8
CONECT   14    5
CONECT   15    6
END
