# Supplementary material for: 3D Object-Based Card-Sorting: A Method for Eliciting Multimodal Reasoning in Chemistry
Source: J Chem Educ. 2025 Oct 3;102(10):4243–54. doi: 10.1021/acs.jchemed.5c00638 (PMC12529958; doi:10.1021/acs.jchemed.5c00638)
Supplement: Supplementary file 2 [file ed5c00638_si_002.zip › PDB Files for 3D Printing and Rendering/mol10.pdb]

REMARK   This PDB file was created by CS Chem3D.
HETATM    1  H           1      -2.353  -0.551   0.000                      H 
HETATM    2  H           1       1.304  -1.964  -0.000                      H 
HETATM    3  H           1       0.699   1.909   0.000                      H 
HETATM    4  B           1      -0.117  -0.202  -0.000                      B 
HETATM    5  O           1       1.304  -1.022  -0.000                      O 
HETATM    6  O           1      -0.117   1.438   0.000                      O 
HETATM    7  O           1      -1.537  -1.022  -0.000                      O 
CONECT    1    7
CONECT    2    5
CONECT    3    6
CONECT    4    7    5    6
CONECT    5    2    4
CONECT    6    3    4
CONECT    7    1    4
END
