# Supplementary material for: 3D Object-Based Card-Sorting: A Method for Eliciting Multimodal Reasoning in Chemistry
Source: J Chem Educ. 2025 Oct 3;102(10):4243–54. doi: 10.1021/acs.jchemed.5c00638 (PMC12529958; doi:10.1021/acs.jchemed.5c00638)
Supplement: Supplementary file 2 [file ed5c00638_si_002.zip › PDB Files for 3D Printing and Rendering/mol12.pdb]

REMARK   This PDB file was created by CS Chem3D.
SEQRES   1      1  GRP
HETATM    1  N   GRP     1      -1.502  -1.731  -1.232                      N 
HETATM    2  N   GRP     1      -1.277   0.247  -2.290                      N 
HETATM    3  C   GRP     1       0.747   0.942   0.555                      C 
HETATM    4  C   GRP     1      -0.755  -0.966  -0.565                      C 
HETATM    5  N   GRP     1       0.403   2.325  -1.043                      N 
HETATM    6  N   GRP     1       1.436   1.978   0.930                      N 
HETATM    7  C   GRP     1       0.142   1.168  -0.616                      C 
HETATM    8  N   GRP     1       1.078  -0.626   2.266                      N 
HETATM    9  N   GRP     1      -0.182  -2.257   1.351                      N 
HETATM   10  C   GRP     1      -0.151  -1.192   0.606                      C 
HETATM   11  C   GRP     1       0.600  -0.238   1.166                      C 
HETATM   12  C   GRP     1      -0.609   0.214  -1.176                      C 
HETATM   13  O   GRP     1      -1.906  -0.890  -2.497                      O 
HETATM   14  O   GRP     1       1.332   2.957   0.056                      O 
HETATM   15  O   GRP     1       0.626  -1.855   2.393                      O 
HETATM   16  O   GRP     1      -0.808  -3.399   1.163                      O 
HETATM   17  O   GRP     1      -1.319   1.281  -3.104                      O 
HETATM   18  O   GRP     1       2.145   2.040   2.037                      O 
TER
CONECT    1    4   13
CONECT    2   12   13   17
CONECT    3   11    7    6
CONECT    4    1   10   12
CONECT    5    7   14
CONECT    6    3   14   18
CONECT    7    3    5   12
CONECT    8   11   15
CONECT    9   10   15   16
CONECT   10    4   11    9
CONECT   11    3   10    8
CONECT   12    2    4    7
CONECT   13    2    1
CONECT   14    6    5
CONECT   15    8    9
CONECT   16    9
CONECT   17    2
CONECT   18    6
END
