# Supplementary material for: 3D Object-Based Card-Sorting: A Method for Eliciting Multimodal Reasoning in Chemistry
Source: J Chem Educ. 2025 Oct 3;102(10):4243–54. doi: 10.1021/acs.jchemed.5c00638 (PMC12529958; doi:10.1021/acs.jchemed.5c00638)
Supplement: Supplementary file 2 [file ed5c00638_si_002.zip › PDB Files for 3D Printing and Rendering/mol5.pdb]

REMARK   This PDB file was created by CS Chem3D.
SEQRES   1      1  GRP
HETATM    1  C   GRP     1       0.278   0.554  -0.250                      C 
HETATM    2  C   GRP     1      -0.278  -0.554   0.250                      C 
HETATM    3  F   GRP     1       0.403   0.698  -1.556                      F 
HETATM    4  H   GRP     1      -0.631  -1.346  -0.427                      H 
HETATM    5  F   GRP     1      -0.403  -0.698   1.556                      F 
HETATM    6  H   GRP     1       0.631   1.346   0.427                      H 
TER
CONECT    1    2    3    6
CONECT    2    1    5    4
CONECT    3    1
CONECT    4    2
CONECT    5    2
CONECT    6    1
END
