# Supplementary material for: 3D Object-Based Card-Sorting: A Method for Eliciting Multimodal Reasoning in Chemistry
Source: J Chem Educ. 2025 Oct 3;102(10):4243–54. doi: 10.1021/acs.jchemed.5c00638 (PMC12529958; doi:10.1021/acs.jchemed.5c00638)
Supplement: Supplementary file 2 [file ed5c00638_si_002.zip › PDB Files for 3D Printing and Rendering/mol13.pdb]

REMARK   This PDB file was created by CS Chem3D.
SEQRES   1      1  UNK
HETATM    1 Br   UNK     1       0.000   0.000   0.312                      BR
HETATM    2  F   UNK     1       1.738   0.000   0.126                      F 
HETATM    3  F   UNK     1       0.000  -1.738   0.126                      F 
HETATM    4  F   UNK     1      -1.738   0.000   0.126                      F 
HETATM    5  F   UNK     1       0.000   0.000  -1.384                      F 
HETATM    6  F   UNK     1       0.000   1.738   0.126                      F 
TER
CONECT    1    2    3    4    5    6
CONECT    2    1
CONECT    3    1
CONECT    4    1
CONECT    5    1
CONECT    6    1
END
