# Supplementary material for: 3D Object-Based Card-Sorting: A Method for Eliciting Multimodal Reasoning in Chemistry
Source: J Chem Educ. 2025 Oct 3;102(10):4243–54. doi: 10.1021/acs.jchemed.5c00638 (PMC12529958; doi:10.1021/acs.jchemed.5c00638)
Supplement: Supplementary file 2 [file ed5c00638_si_002.zip › PDB Files for 3D Printing and Rendering/mol17.pdb]

REMARK   This PDB file was created by CS Chem3D.
SEQRES   1      1  UNN
HETATM    1  C   UNN     0       0.533   0.470   0.503                      C 
HETATM    2  C   UNN     0      -0.457   0.388  -0.632                      C 
HETATM    3  C   UNN     0      -0.076  -0.858   0.129                      C 
HETATM    4  H   UNN     0      -0.086   0.503  -1.646                      H 
HETATM    5  H   UNN     0       1.579   0.641   0.260                      H 
HETATM    6  H   UNN     0       0.554  -1.590  -0.368                      H 
HETATM    7  H   UNN     0      -1.450   0.800  -0.477                      H 
HETATM    8  H   UNN     0      -0.811  -1.293   0.802                      H 
HETATM    9  H   UNN     0       0.214   0.939   1.430                      H 
TER
CONECT    1    2    3    5    9
CONECT    2    1    3    4    7
CONECT    3    1    2    6    8
CONECT    4    2
CONECT    5    1
CONECT    6    3
CONECT    7    2
CONECT    8    3
CONECT    9    1
END
