# Supplementary material for: 3D Object-Based Card-Sorting: A Method for Eliciting Multimodal Reasoning in Chemistry
Source: J Chem Educ. 2025 Oct 3;102(10):4243–54. doi: 10.1021/acs.jchemed.5c00638 (PMC12529958; doi:10.1021/acs.jchemed.5c00638)
Supplement: Supplementary file 2 [file ed5c00638_si_002.zip › PDB Files for 3D Printing and Rendering/mol1.pdb]

REMARK   This PDB file was created by CS Chem3D.
SEQRES   1      1  GRP
HETATM    1  C   GRP     1       1.131  -0.803   0.184                      C 
HETATM    2  C   GRP     1      -1.283  -0.731   0.223                      C 
HETATM    3  C   GRP     1      -0.024   1.256  -0.330                      C 
HETATM    4  C   GRP     1      -1.249   0.617  -0.132                      C 
HETATM    5  C   GRP     1      -0.093  -1.441   0.382                      C 
HETATM    6  C   GRP     1       1.166   0.545  -0.172                      C 
HETATM    7  Br  GRP     1       0.022   3.074  -0.810                      BR
HETATM    8  Br  GRP     1       2.817   1.406  -0.439                      BR
HETATM    9  H   GRP     1      -2.249  -1.234   0.379                      H 
HETATM   10  H   GRP     1      -0.120  -2.504   0.662                      H 
HETATM   11  H   GRP     1      -2.187   1.177  -0.257                      H 
HETATM   12  H   GRP     1       2.070  -1.363   0.309                      H 
TER
CONECT    1    5    6   12
CONECT    2    5    4    9
CONECT    3    6    4    7
CONECT    4    2    3   11
CONECT    5    1    2   10
CONECT    6    3    1    8
CONECT    7    3
CONECT    8    6
CONECT    9    2
CONECT   10    5
CONECT   11    4
CONECT   12    1
END
