# Supplementary material for: 3D Object-Based Card-Sorting: A Method for Eliciting Multimodal Reasoning in Chemistry
Source: J Chem Educ. 2025 Oct 3;102(10):4243–54. doi: 10.1021/acs.jchemed.5c00638 (PMC12529958; doi:10.1021/acs.jchemed.5c00638)
Supplement: Supplementary file 2 [file ed5c00638_si_002.zip › PDB Files for 3D Printing and Rendering/mol16.pdb]

REMARK   This PDB file was created by CS Chem3D.
SEQRES   1      1  GRP
HETATM    1  F   GRP     1      -1.016  -0.264  -1.654                      F 
HETATM    2  F   GRP     1       0.290   0.208   1.546                      F 
HETATM    3  Cl  GRP     1       1.564   0.358  -0.897                      CL
HETATM    4  F   GRP     1       0.018  -1.727   0.041                      F 
HETATM    5  F   GRP     1      -0.745   1.671  -0.148                      F 
HETATM    6  S   GRP     1      -0.257  -0.007  -0.100                      S 
HETATM    7  F   GRP     1      -1.833  -0.322   0.590                      F 
TER
CONECT    1    6
CONECT    2    6
CONECT    3    6
CONECT    4    6
CONECT    5    6
CONECT    6    1    2    3    4    5    7
CONECT    7    6
END
