# Supplementary material for: 3D Object-Based Card-Sorting: A Method for Eliciting Multimodal Reasoning in Chemistry
Source: J Chem Educ. 2025 Oct 3;102(10):4243–54. doi: 10.1021/acs.jchemed.5c00638 (PMC12529958; doi:10.1021/acs.jchemed.5c00638)
Supplement: Supplementary file 2 [file ed5c00638_si_002.zip › PDB Files for 3D Printing and Rendering/mol14.pdb]

REMARK   This PDB file was created by CS Chem3D.
SEQRES   1      1  UNK
HETATM    1  N1  UNK     1       0.084   0.157   0.465                      N 
HETATM    2  H2  UNK     1      -0.799  -0.353   0.465                      H 
HETATM    3  H3  UNK     1       0.141   0.570  -0.465                      H 
HETATM    4  H4  UNK     1       0.799  -0.570   0.465                      H 
TER
CONECT    1    2    3    4
CONECT    2    1
CONECT    3    1
CONECT    4    1
END
