# Supplementary material for: 3D Object-Based Card-Sorting: A Method for Eliciting Multimodal Reasoning in Chemistry
Source: J Chem Educ. 2025 Oct 3;102(10):4243–54. doi: 10.1021/acs.jchemed.5c00638 (PMC12529958; doi:10.1021/acs.jchemed.5c00638)
Supplement: Supplementary file 2 [file ed5c00638_si_002.zip › PDB Files for 3D Printing and Rendering/mol2.pdb]

REMARK   This PDB file was created by CS Chem3D.
SEQRES   1      1  GRP
HETATM    1  C   GRP     1      -1.208   0.697  -0.000                      C 
HETATM    2  C   GRP     1      -1.208  -0.697  -0.000                      C 
HETATM    3  C   GRP     1       0.000  -1.395   0.000                      C 
HETATM    4  C   GRP     1       1.208  -0.697   0.000                      C 
HETATM    5  C   GRP     1       1.208   0.697  -0.000                      C 
HETATM    6  C   GRP     1      -0.000   1.395  -0.000                      C 
HETATM    7  H   GRP     1      -2.161   1.247  -0.000                      H 
HETATM    8  H   GRP     1      -2.161  -1.247  -0.000                      H 
HETATM    9  H   GRP     1       2.161  -1.247   0.000                      H 
HETATM   10  H   GRP     1       2.161   1.247  -0.000                      H 
HETATM   11  Br  GRP     1      -0.000   3.276  -0.000                      BR
HETATM   12  Br  GRP     1       0.000  -3.276   0.000                      BR
TER
CONECT    1    2    6    7
CONECT    2    1    3    8
CONECT    3    2    4   12
CONECT    4    3    5    9
CONECT    5    4    6   10
CONECT    6    1    5   11
CONECT    7    1
CONECT    8    2
CONECT    9    4
CONECT   10    5
CONECT   11    6
CONECT   12    3
END
