# Supplementary material for: 3D Object-Based Card-Sorting: A Method for Eliciting Multimodal Reasoning in Chemistry
Source: J Chem Educ. 2025 Oct 3;102(10):4243–54. doi: 10.1021/acs.jchemed.5c00638 (PMC12529958; doi:10.1021/acs.jchemed.5c00638)
Supplement: Supplementary file 2 [file ed5c00638_si_002.zip › PDB Files for 3D Printing and Rendering/mol3.pdb]

REMARK   This PDB file was created by CS Chem3D.
SEQRES   1      1  GRP
HETATM    1  N   GRP     1      -0.367  -0.271   0.519                      N 
HETATM    2  N   GRP     1       0.367   0.271  -0.519                      N 
HETATM    3  O   GRP     1      -0.146   0.122   1.755                      O 
HETATM    4  O   GRP     1       1.285   1.180  -0.271                      O 
HETATM    5  O   GRP     1       0.146  -0.122  -1.755                      O 
HETATM    6  O   GRP     1      -1.285  -1.180   0.271                      O 
TER
CONECT    1    2    6    3
CONECT    2    1    5    4
CONECT    3    1
CONECT    4    2
CONECT    5    2
CONECT    6    1
END
