# Supplementary material for: 3D Object-Based Card-Sorting: A Method for Eliciting Multimodal Reasoning in Chemistry
Source: J Chem Educ. 2025 Oct 3;102(10):4243–54. doi: 10.1021/acs.jchemed.5c00638 (PMC12529958; doi:10.1021/acs.jchemed.5c00638)
Supplement: Supplementary file 2 [file ed5c00638_si_002.zip › PDB Files for 3D Printing and Rendering/mol15.pdb]

REMARK   This PDB file was created by CS Chem3D.
SEQRES   1      1  GRP
HETATM    1  F   GRP     1      -0.323  -0.065   1.782                      F 
HETATM    2  F   GRP     1       0.584  -1.460  -0.914                      F 
HETATM    3  F   GRP     1      -0.230   1.566  -0.892                      F 
HETATM    4  F   GRP     1       1.737   0.459   0.342                      F 
HETATM    5  P   GRP     1       0.012   0.002  -0.001                      P 
HETATM    6  F   GRP     1      -1.711  -0.464  -0.340                      F 
TER
CONECT    1    5
CONECT    2    5
CONECT    3    5
CONECT    4    5
CONECT    5    1    2    3    4    6
CONECT    6    5
END
