# Supplementary material for: 3D Object-Based Card-Sorting: A Method for Eliciting Multimodal Reasoning in Chemistry
Source: J Chem Educ. 2025 Oct 3;102(10):4243–54. doi: 10.1021/acs.jchemed.5c00638 (PMC12529958; doi:10.1021/acs.jchemed.5c00638)
Supplement: Supplementary file 2 [file ed5c00638_si_002.zip › PDB Files for 3D Printing and Rendering/mol18.pdb]

REMARK   This PDB file was created by CS Chem3D.
SEQRES   1      1  GRP
HETATM    1  C   GRP     1       0.861   0.370   0.810                      C 
HETATM    2  C   GRP     1      -0.551  -0.577  -0.557                      C 
HETATM    3  C   GRP     1       0.827   0.101  -0.709                      C 
HETATM    4  C   GRP     1      -0.516  -0.309   0.962                      C 
HETATM    5  H   GRP     1       0.834   1.012  -1.348                      H 
HETATM    6  H   GRP     1       0.890   1.446   1.097                      H 
HETATM    7  H   GRP     1       1.693  -0.127   1.357                      H 
HETATM    8  H   GRP     1      -0.581  -1.652  -0.845                      H 
HETATM    9  H   GRP     1      -1.328   0.353   1.341                      H 
HETATM   10  H   GRP     1      -0.524  -1.220   1.600                      H 
HETATM   11  H   GRP     1       1.638  -0.559  -1.088                      H 
HETATM   12  H   GRP     1      -1.382  -0.078  -1.104                      H 
TER
CONECT    1    3    4    6    7
CONECT    2    3    4    8   12
CONECT    3    1    2    5   11
CONECT    4    2    1   10    9
CONECT    5    3
CONECT    6    1
CONECT    7    1
CONECT    8    2
CONECT    9    4
CONECT   10    4
CONECT   11    3
CONECT   12    2
END
