# Supplementary material for: 3D Object-Based Card-Sorting: A Method for Eliciting Multimodal Reasoning in Chemistry
Source: J Chem Educ. 2025 Oct 3;102(10):4243–54. doi: 10.1021/acs.jchemed.5c00638 (PMC12529958; doi:10.1021/acs.jchemed.5c00638)
Supplement: Supplementary file 2 [file ed5c00638_si_002.zip › PDB Files for 3D Printing and Rendering/mol24.pdb]

REMARK   This PDB file was created by CS Chem3D.
SEQRES   1      1  GRP
HETATM    1  C   GRP     1      -0.761   0.033   0.000                      C 
HETATM    2  C   GRP     1       0.761  -0.033   0.000                      C 
HETATM    3  Cl  GRP     1       1.389   0.781  -1.450                      CL
HETATM    4  Br  GRP     1       1.444   0.845   1.580                      BR
HETATM    5  H   GRP     1      -1.085   1.095  -0.068                      H 
HETATM    6  Br  GRP     1      -1.445  -0.852  -1.577                      BR
HETATM    7  Cl  GRP     1      -1.390  -0.776   1.454                      CL
HETATM    8  H   GRP     1       1.085  -1.096  -0.059                      H 
TER
CONECT    1    2    5    7    6
CONECT    2    1    3    4    8
CONECT    3    2
CONECT    4    2
CONECT    5    1
CONECT    6    1
CONECT    7    1
CONECT    8    2
END
