# Supplementary material for: 3D Object-Based Card-Sorting: A Method for Eliciting Multimodal Reasoning in Chemistry
Source: J Chem Educ. 2025 Oct 3;102(10):4243–54. doi: 10.1021/acs.jchemed.5c00638 (PMC12529958; doi:10.1021/acs.jchemed.5c00638)
Supplement: Supplementary file 2 [file ed5c00638_si_002.zip › PDB Files for 3D Printing and Rendering/mol25.pdb]

REMARK   This PDB file was created by CS Chem3D.
SEQRES   1      1  GRP
HETATM    1  C   GRP     1       0.616   1.228  -0.538                      C 
HETATM    2  C   GRP     1      -0.152   1.242   0.781                      C 
HETATM    3  C   GRP     1      -0.616  -1.228   0.538                      C 
HETATM    4  C   GRP     1       0.152  -1.242  -0.781                      C 
HETATM    5  C   GRP     1      -0.121  -0.121   1.465                      C 
HETATM    6  C   GRP     1       0.121   0.121  -1.465                      C 
HETATM    7  Cl  GRP     1       1.567  -0.486   1.957                      CL
HETATM    8  H   GRP     1      -0.331  -1.982  -1.457                      H 
HETATM    9  H   GRP     1       0.794   0.082  -2.351                      H 
HETATM   10  H   GRP     1       0.481   2.210  -1.045                      H 
HETATM   11  Br  GRP     1       2.006  -1.728  -0.427                      BR
HETATM   12  Br  GRP     1      -2.006   1.728   0.427                      BR
HETATM   13  H   GRP     1       1.689   1.040  -0.314                      H 
HETATM   14  Cl  GRP     1      -1.567   0.486  -1.957                      CL
HETATM   15  H   GRP     1       0.331   1.982   1.457                      H 
HETATM   16  H   GRP     1      -0.794  -0.082   2.351                      H 
HETATM   17  H   GRP     1      -1.689  -1.040   0.314                      H 
HETATM   18  H   GRP     1      -0.481  -2.210   1.045                      H 
TER
CONECT    1    6    2   13   10
CONECT    2    1    5   15   12
CONECT    3    5    4   17   18
CONECT    4    3    6    8   11
CONECT    5    2    3   16    7
CONECT    6    1    4   14    9
CONECT    7    5
CONECT    8    4
CONECT    9    6
CONECT   10    1
CONECT   11    4
CONECT   12    2
CONECT   13    1
CONECT   14    6
CONECT   15    2
CONECT   16    5
CONECT   17    3
CONECT   18    3
END
