# Supplementary material for: 3D Object-Based Card-Sorting: A Method for Eliciting Multimodal Reasoning in Chemistry
Source: J Chem Educ. 2025 Oct 3;102(10):4243–54. doi: 10.1021/acs.jchemed.5c00638 (PMC12529958; doi:10.1021/acs.jchemed.5c00638)
Supplement: Supplementary file 2 [file ed5c00638_si_002.zip › PDB Files for 3D Printing and Rendering/mol19.pdb]

REMARK   This PDB file was created by CS Chem3D.
SEQRES   1      1  UNN
HETATM    1  H   UNN     0       0.097  -0.151  -0.948                      H 
HETATM    2  H   UNN     0       1.400   1.119  -0.036                      H 
HETATM    3  B   UNN     0       0.887   0.060   0.081                      B 
HETATM    4  H   UNN     0      -1.399  -1.118   0.036                      H 
HETATM    5  H   UNN     0      -0.096   0.150   0.949                      H 
HETATM    6  B   UNN     0      -0.887  -0.059  -0.081                      B 
HETATM    7  H   UNN     0      -1.507   0.923  -0.300                      H 
HETATM    8  H   UNN     0       1.506  -0.923   0.300                      H 
TER
CONECT    1    3    6
CONECT    2    3
CONECT    3    2    1    5    8
CONECT    4    6
CONECT    5    3    6
CONECT    6    5    1    7    4
CONECT    7    6
CONECT    8    3
END
