# Supplementary material for: 3D Object-Based Card-Sorting: A Method for Eliciting Multimodal Reasoning in Chemistry
Source: J Chem Educ. 2025 Oct 3;102(10):4243–54. doi: 10.1021/acs.jchemed.5c00638 (PMC12529958; doi:10.1021/acs.jchemed.5c00638)
Supplement: Supplementary file 2 [file ed5c00638_si_002.zip › PDB Files for 3D Printing and Rendering/mol22.pdb]

REMARK   This PDB file was created by CS Chem3D.
SEQRES   1      1  GRP
HETATM    1  C   GRP     1       0.868  -0.071   0.256                      C 
HETATM    2  O   GRP     1      -0.954   0.088  -1.880                      O 
HETATM    3  O   GRP     1      -1.554  -1.142   0.262                      O 
HETATM    4  S   GRP     1      -0.847   0.027  -0.225                      S 
HETATM    5  O   GRP     1      -1.440   1.221   0.343                      O 
HETATM    6  F   GRP     1       1.438  -1.219  -0.289                      F 
HETATM    7  F   GRP     1       1.548   1.050  -0.212                      F 
HETATM    8  F   GRP     1       0.959  -0.122   1.644                      F 
TER
CONECT    1    4    7    8    6
CONECT    2    4
CONECT    3    4
CONECT    4    5    2    1    3
CONECT    5    4
CONECT    6    1
CONECT    7    1
CONECT    8    1
END
