# Supplementary material for: 3D Object-Based Card-Sorting: A Method for Eliciting Multimodal Reasoning in Chemistry
Source: J Chem Educ. 2025 Oct 3;102(10):4243–54. doi: 10.1021/acs.jchemed.5c00638 (PMC12529958; doi:10.1021/acs.jchemed.5c00638)
Supplement: Supplementary file 2 [file ed5c00638_si_002.zip › PDB Files for 3D Printing and Rendering/mol8.pdb]

REMARK   This PDB file was created by CS Chem3D.
SEQRES   1      1  GRP
HETATM    1  C   GRP     1      -0.000  -0.303  -0.525                      C 
HETATM    2  C   GRP     1       0.000   0.303   0.525                      C 
HETATM    3  H   GRP     1      -0.000  -0.848  -1.469                      H 
HETATM    4  H   GRP     1       0.000   0.848   1.469                      H 
TER
CONECT    1    2    3
CONECT    2    1    4
CONECT    3    1
CONECT    4    2
END
