# Supplementary material for: 3D Object-Based Card-Sorting: A Method for Eliciting Multimodal Reasoning in Chemistry
Source: J Chem Educ. 2025 Oct 3;102(10):4243–54. doi: 10.1021/acs.jchemed.5c00638 (PMC12529958; doi:10.1021/acs.jchemed.5c00638)
Supplement: Supplementary file 2 [file ed5c00638_si_002.zip › PDB Files for 3D Printing and Rendering/mol23.pdb]

REMARK   This PDB file was created by CS Chem3D.
SEQRES   1      1  GRP
HETATM    1  C   GRP     1      -0.320  -0.107   0.758                      C 
HETATM    2  C   GRP     1       0.271   0.253  -0.599                      C 
HETATM    3  H   GRP     1       0.578   1.323  -0.597                      H 
HETATM    4  H   GRP     1      -1.208   0.534   0.958                      H 
HETATM    5  Cl  GRP     1      -0.961  -0.015  -1.877                      CL
HETATM    6  H   GRP     1      -0.628  -1.177   0.756                      H 
HETATM    7  H   GRP     1       0.443   0.059   1.550                      H 
HETATM    8  Br  GRP     1       1.825  -0.869  -0.950                      BR
TER
CONECT    1    2    7    6    4
CONECT    2    1    3    5    8
CONECT    3    2
CONECT    4    1
CONECT    5    2
CONECT    6    1
CONECT    7    1
CONECT    8    2
END
