# Supplementary material for: 3D Object-Based Card-Sorting: A Method for Eliciting Multimodal Reasoning in Chemistry
Source: J Chem Educ. 2025 Oct 3;102(10):4243–54. doi: 10.1021/acs.jchemed.5c00638 (PMC12529958; doi:10.1021/acs.jchemed.5c00638)
Supplement: Supplementary file 2 [file ed5c00638_si_002.zip › PDB Files for 3D Printing and Rendering/mol21.pdb]

REMARK   This PDB file was created by CS Chem3D.
SEQRES   1      1  UNK
HETATM    1  C1  UNK     1       0.282   0.207   0.223                      C 
HETATM    2  H5  UNK     1       0.999   0.471   1.032                      H 
HETATM    3 Cl4  UNK     1       0.294   1.490  -1.032                      CL
HETATM    4 Br3  UNK     1       0.806  -1.490  -0.580                      BR
HETATM    5  F2  UNK     1      -0.999   0.092   0.757                      F 
TER
CONECT    1    2    3    4    5
CONECT    2    1
CONECT    3    1
CONECT    4    1
CONECT    5    1
END
