# Supplementary material for: 3D Object-Based Card-Sorting: A Method for Eliciting Multimodal Reasoning in Chemistry
Source: J Chem Educ. 2025 Oct 3;102(10):4243–54. doi: 10.1021/acs.jchemed.5c00638 (PMC12529958; doi:10.1021/acs.jchemed.5c00638)
Supplement: Supplementary file 2 [file ed5c00638_si_002.zip › PDB Files for 3D Printing and Rendering/mol20.pdb]

REMARK   This PDB file was created by CS Chem3D.
SEQRES   1      1  GRP
HETATM    1  C   GRP     1      -0.224  -1.592  -1.239                      C 
HETATM    2  C   GRP     1       0.176   1.226  -1.608                      C 
HETATM    3  C   GRP     1      -0.176  -1.226   1.608                      C 
HETATM    4  C   GRP     1       0.224   1.592   1.239                      C 
HETATM    5  O   GRP     1       0.272   1.891  -2.479                      O 
HETATM    6  Cl  GRP     1       2.228  -0.315   0.003                      CL
HETATM    7  Cl  GRP     1      -2.228   0.315  -0.003                      CL
HETATM    8  Os  GRP     1      -0.000   0.000   0.000                      OS
HETATM    9  O   GRP     1      -0.272  -1.891   2.479                      O 
HETATM   10  O   GRP     1       0.345   2.455   1.910                      O 
HETATM   11  O   GRP     1      -0.345  -2.455  -1.910                      O 
TER
CONECT    1    8   11
CONECT    2    5    8
CONECT    3    8    9
CONECT    4    8   10
CONECT    5    2
CONECT    6    8
CONECT    7    8
CONECT    8    7    3    2    4    1    6
CONECT    9    3
CONECT   10    4
CONECT   11    1
END
